# Supplementary material for: Profiles of Free and Bound Phenolics and Their Antioxidant Capacity in Rice Bean (Vigna umbellata)
Source: Foods. 2023 Jul 16;12(14):2718. doi: 10.3390/foods12142718 (PMC10378860; doi:10.3390/foods12142718)
Supplement: Supplementary file 1 [file foods-12-02718-s001.zip]

Archive with 1 entries (1 files):
- foods-2431733-supplementary.pdf
